# Supplementary material for: “Antimicrobial properties of tissue conditioner modified with chitosan and green-synthesized silver nanoparticles: a promising approach for preventing denture stomatitis”
Source: BMC Oral Health. 2024 Jan 31;24:146. doi: 10.1186/s12903-024-03880-z (PMC10832096; doi:10.1186/s12903-024-03880-z)
Supplement: Supplementary file 1 — Supplementary Material 1 [file 12903_2024_3880_MOESM1_ESM.xlsx]

## Sheet: Sheet1
colony counting	group	number
34	1	1
29	1	2
37	1	3
40	1	4
31	1	5
29	1	6
21	2	1
24	2	2
18	2	3
19	2	4
17	2	5
23	2	6
5	3	1
10	3	2
6	3	3
3	3	4
7	3	5
11	3	6
0	4	1
0	4	2
0	4	3
0	4	4
1	4	5
0	4	6
0	5	1
0	5	2
0	5	3
2	5	4
0	5	5
0	5	6
